# Supplementary material for: Superior haplotypes towards the development of blast and bacterial blight-resistant rice
Source: Front Plant Sci. 2024 Feb 28;15:1272326. doi: 10.3389/fpls.2024.1272326 (PMC10932988; doi:10.3389/fpls.2024.1272326)
Supplement: Supplementary file 1 [file Table_1.xlsx]

## Sheet: Supplementary Table 1
Supplementary Table 1. Genetic diversity of the association panel
Sl.no.	Pop	N	MLG	eMLG	SE	H	G	lambda	E.5	Hexp	Ia	rbarD
1	indx	51	51	10	2.47879e-06	3.93183	51	0.980392	1	0.231449	36.1143	0.00295921
2	ind2	29	29	10	1.03238e-06	3.3673	29	0.965517	1	0.281763	26.8293	0.00278656
3	ind3	20	20	10	0	2.99573	20	0.95	1	0.319327	31.5655	0.00340443
4	ind1A	14	14	10	0	2.63906	14	0.928571	1	0.343415	17.5955	0.00257178
5	aus	16	16	10	0	2.77259	16	0.9375	1	0.30168	43.4186	0.00796092
6	ind1B	15	15	10	2.77178e-07	2.70805	15	0.933333	1	0.329885	38.8291	0.00572114
7	aro	1	1	1	0	0	1	0	NA	0	NA	NA
8	admix	1	1	1	0	0	1	0	NA	0	NA	NA
9	Total	147	147	10	0	4.99043	147	0.993197	1	0.183571	34.9709	0.00242733

## Sheet: Supplementary Table 2
Supplementary Table 2. Functional annotation of all candidate gene identified 50kb up and down stream of peak SNP region.
Trait	Peak MTA	Chromosome	Start	Stop	Gene ID*	Annotation
Blast	10683327	1	10643287	10644848	LOC_Os01g18840	IF 2C 20putative 2C 20expressed
Blast		1	10650139	10656779	LOC_Os01g18850	OsSPL1 20- 20SBP-box 20gene 20family 20member 2C 20expressed
Blast		1	10657463	10660137	LOC_Os01g18860	S-adenosylmethionine 20synthetase 2C 20putative 2C 20expressed
Blast		1	10664780	10666903	LOC_Os01g18870	helix-loop-helix 20DNA-binding 20domain 20containing 20protein 2C 20expressed
Blast		1	10675167	10679828	LOC_Os01g18880	ubiquitin 20carboxyl-terminal 20hydrolase 2C 20family 201 2C 20putative 2C 20expressed
Blast		1	10679488	10682188	LOC_Os01g18890	peroxidase 20precursor 2C 20putative 2C 20expressed
Blast		1	10687193	10687489	LOC_Os01g18900	stigma 20specific 20peroxidase 20precursor 2C 20putative 2C 20expressed
Blast		1	10691398	10692494	LOC_Os01g18910	peroxidase 20precursor 2C 20putative 2C 20expressed
Blast		1	10693327	10695914	LOC_Os01g18920	hAT 20dimerisation 20domain-containing 20protein 2C 20putative
Blast		1	10701626	10703130	LOC_Os01g18930	peroxidase 20precursor 2C 20putative 2C 20expressed
Blast		1	10713139	10714271	LOC_Os01g18950	peroxidase 20precursor 2C 20putative 2C 20expressed
Blast		1	10720419	10721623	LOC_Os01g18970	peroxidase 20precursor 2C 20putative 2C 20expressed
Blast		1	10724222	10724539	LOC_Os01g18980	transposon 20protein 2C 20putative 2C 20unclassified
Blast		1	10732612	10734567	LOC_Os01g18990	retrotransposon 20protein 2C 20putative 2C 20Ty3-gypsy 20subclass
Blast	13878941	1	13832331	13835425	LOC_Os01g24540	transposon 20protein 2C 20putative 2C 20CACTA 2C 20En 2FSpm 20sub-class 2C 20expressed
Blast		1	13837906	13839339	LOC_Os01g24550	fruit 20bromelain 20precursor 2C 20putative 2C 20expressed (Plant defense response)
Blast		1	13842272	13843749	LOC_Os01g24560	fruit 20bromelain 20precursor 2C 20putative 2C 20expressed
Blast		1	13847992	13849036	LOC_Os01g24570	fruit 20bromelain 20precursor 2C 20putative 2C 20expressed
Blast		1	13857601	13858621	LOC_Os01g24590	LTPL46 20- 20Protease 20inhibitor 2Fseed 20storage 2FLTP 20family 20protein 20precursor 2C 20expressed
Blast		1	13859262	13860625	LOC_Os01g24600	fruit 20bromelain 20precursor 2C 20putative 2C 20expressed
Blast		1	13861653	13862720	LOC_Os01g24610	transposon 20protein 2C 20putative 2C 20CACTA 2C 20En 2FSpm 20sub-class
Blast		1	13864617	13867853	LOC_Os01g24620	transposon 20protein 2C 20putative 2C 20unclassified
Blast		1	13868492	13874647	LOC_Os01g24630	transposon 20protein 2C 20putative 2C 20unclassified 2C 20expressed
Blast		1	13875846	13877303	LOC_Os01g24640	transposon 20protein 2C 20putative 2C 20CACTA 2C 20En 2FSpm 20sub-class 2C 20expressed
Blast		1	13880244	13883279	LOC_Os01g24660	transposon 20protein 2C 20putative 2C 20CACTA 2C 20En 2FSpm 20sub-class 2C 20expressed
Blast		1	13887272	13893293	LOC_Os01g24680	3-hydroxyacyl-CoA 20dehydrogenase 2C 20putative 2C 20expressed
Blast		1	13896291	13898264	LOC_Os01g24690	60S 20ribosomal 20protein 20L23A 2C 20putative 2C 20expressed
Blast		1	13903153	13904729	LOC_Os01g24710	jacalin-like 20lectin 20domain 20containing 20protein 2C 20expressed
Blast		1	13915867	13916187	LOC_Os01g24740	peroxiredoxin-2E-1 2C 20chloroplast 20precursor 2C 20putative 2C 20expressed
Blast		1	13922344	13927455	LOC_Os01g24750	Ser 2FThr 20protein 20phosphatase 20family 20protein 2C 20putative 2C 20expressed
Blast	20420593	11	20372742	20376132	LOC_Os11g34770	maf 2C 20putative 2C 20expressed
Blast		11	20377814	20378209	LOC_Os11g34780	globulin 202 2C 20putative 2C 20expressed
Blast		11	20396868	20401822	LOC_Os11g34820	THUMP 20domain-containing 20protein 2C 20putative 2C 20expressed
Blast		11	20407808	20414880	LOC_Os11g34830	ABC1 20family 20domain 20containing 20protein 2C 20putative 2C 20expressed
Blast		11	20416543	20419068	LOC_Os11g34840	MMP37-like 20protein 2C 20mitochondrial 20precursor 2C 20putative 2C 20expressed
Blast		11	20420003	20424116	LOC_Os11g34850	maf 2C 20putative 2C 20expressed
Blast		11	20425839	20432265	LOC_Os11g34860	palmitoyltransferase 20TIP1 2C 20putative 2C 20expressed
Blast		11	20444817	20450284	LOC_Os11g34880	NB-ARC 20domain 20containing 20protein 2C 20expressed
Blast		11	20461110	20464673	LOC_Os11g34920	stripe 20rust 20resistance 20protein 20Yr10 2C 20putative 2C 20expressed
Blast		11	20466689	20470502	LOC_Os11g34930	retrotransposon 20protein 2C 20putative 2C 20Ty1-copia 20subclass 2C 20expressed
Blast	24470455	12	24420983	24424393	LOC_Os12g39580	retrotransposon 20protein 2C 20putative 2C 20unclassified 2C 20expressed
Blast		12	24425104	24431025	LOC_Os12g39590	retrotransposon 20protein 2C 20putative 2C 20unclassified 2C 20expressed
Blast		12	24440008	24442915	LOC_Os12g39600	retrotransposon 20protein 2C 20putative 2C 20unclassified 2C 20expressed
Blast		12	24443770	24449355	LOC_Os12g39610	retrotransposon 20protein 2C 20putative 2C 20Ty3-gypsy 20subclass 2C 20expressed
Blast		12	24454957	24459824	LOC_Os12g39620	disease 20resistance 20protein 2C 20putative 2C 20expressed
Blast		12	24458153	24462001	LOC_Os12g39630	CAMK_CAMK_like.49 20- 20CAMK 20includes 20calcium 2Fcalmodulin 20depedent 20protein 20kinases 2C 20expressed
Blast		12	24475096	24477843	LOC_Os12g39640	MYB 20family 20transcription 20factor 2C 20putative 2C 20expressed
Blast		12	24478660	24482780	LOC_Os12g39650	tubulin 2C 20putative 2C 20expressed
Blast		12	24485277	24490995	LOC_Os12g39660	calcium-transporting 20ATPase 2C 20plasma 20membrane-type 2C 20putative 2C 20expressed
Blast		12	24501773	24505008	LOC_Os12g39680	retrotransposon 20protein 2C 20putative 2C 20unclassified 2C 20expressed
Blast		12	24514584	24525496	LOC_Os12g39700	retrotransposon 20protein 2C 20putative 2C 20unclassified 2C 20expressed
Blast	13654390	4	13607957	13610433	LOC_Os04g23820	methionyl-tRNA 20synthetase 2C 20putative 2C 20expressed
Blast		4	13611018	13616050	LOC_Os04g23830	exonuclease 2C 20putative 2C 20expressed
Blast		4	13629033	13635191	LOC_Os04g23870	transposon 20protein 2C 20putative 2C 20unclassified 2C 20expressed
Blast		4	13635828	13639063	LOC_Os04g23880	transposon 20protein 2C 20putative 2C 20unclassified 2C 20expressed
Blast		4	13641585	13654855	LOC_Os04g23890	AGC_PVPK_like_kin82y.10 20- 20ACG 20kinases 20include 20homologs 20to 20PKA 2C 20PKG 20and 20PKC 2C 20expressed
Blast		4	13672710	13675884	LOC_Os04g23910	OsMADS25 20- 20MADS-box 20family 20gene 20with 20MIKCc 20type-box 2C 20expressed
Blast		4	13677145	13677393	LOC_Os04g23920	retrotransposon 20protein 2C 20putative 2C 20unclassified
Blast		4	13685454	13689000	LOC_Os04g23930	retrotransposon 20protein 2C 20putative 2C 20unclassified 2C 20expressed
Blast		4	13689982	13691362	LOC_Os04g23940	chalcone 20synthase 2C 20putative 2C 20expressed
Blast		4	13697945	13700458	LOC_Os04g23960	retrotransposon 20protein 2C 20putative 2C 20Ty3-gypsy 20subclass 2C 20expressed
Blast		4	13701885	13702926	LOC_Os04g23970	retrotransposon 2C 20putative 2C 20centromere-specific
Blast	12111042	6	12074389	12075747	LOC_Os06g20890	retrotransposon 20protein 2C 20putative 2C 20unclassified 2C 20expressed
Blast		6	12082447	12088593	LOC_Os06g20920	SAM 20dependent 20carboxyl 20methyltransferase 2C 20putative 2C 20expressed
Blast		6	12099563	12100395	LOC_Os06g20930	retrotransposon 20protein 2C 20putative 2C 20unclassified 2C 20expressed
Blast		6	12107636	12108654	LOC_Os06g20940	retrotransposon 20protein 2C 20putative 2C 20Ty1-copia 20subclass
Blast		6	12109022	12111011	LOC_Os06g20950	retrotransposon 20protein 2C 20putative 2C 20Ty1-copia 20subclass
Blast		6	12115575	12118523	LOC_Os06g20960	SAM 20dependent 20carboxyl 20methyltransferase 2C 20putative 2C 20expressed
Blast		6	12119134	12121499	LOC_Os06g20970	transposon 20protein 2C 20putative 2C 20CACTA 2C 20En 2FSpm 20sub-class 2C 20expressed
Blast		6	12123472	12123993	LOC_Os06g20980	transposon 20protein 2C 20putative 2C 20CACTA 2C 20En 2FSpm 20sub-class 2C 20expressed
Blast		6	12124365	12128070	LOC_Os06g20990	transposon 20protein 2C 20putative 2C 20CACTA 2C 20En 2FSpm 20sub-class 2C 20expressed
Blast		6	12129196	12132922	LOC_Os06g21000	transposon 20protein 2C 20putative 2C 20CACTA 2C 20En 2FSpm 20sub-class 2C 20expressed
Blast		6	12136751	12139200	LOC_Os06g21010	transposon 20protein 2C 20putative 2C 20unclassified 2C 20expressed
Blast		6	12141324	12145411	LOC_Os06g21020	methyltransferase 2C 20putative 2C 20expressed
Blast		6	12148958	12151678	LOC_Os06g21030	transposon 20protein 2C 20putative 2C 20CACTA 2C 20En 2FSpm 20sub-class 2C 20expressed
Blast		6	12152117	12156673	LOC_Os06g21040	transposon 20protein 2C 20putative 2C 20CACTA 2C 20En 2FSpm 20sub-class
Blast		6	12160156	12164056	LOC_Os06g21050	retrotransposon 20protein 2C 20putative 2C 20Ty3-gypsy 20subclass 2C 20expressed
Blast	17556914	6	17519051	17519599	LOC_Os06g30330	U-box 20domain 20containing 20protein 2C 20putative 2C 20expressed
Blast		6	17523114	17524145	LOC_Os06g30340	retrotransposon 20protein 2C 20putative 2C 20Ty3-gypsy 20subclass 2C 20expressed
Blast		6	17534151	17534483	LOC_Os06g30350	retrotransposon 20protein 2C 20putative 2C 20unclassified
Blast		6	17539922	17542480	LOC_Os06g30370	osMFT1 20 20MFT-Like1 20homologous 20to 20Mother 20of 20FT 20and 20TFL1 20 20gene 3B 20contains 20Pfam 20profile 20PF01161 3A 20Phosphatidylethanolamine-binding 20protein 2C 20expressed
Blast		6	17550089	17553470	LOC_Os06g30380	GTP 20binding 20protein 2C 20putative 2C 20expressed
Blast		6	17555785	17562493	LOC_Os06g30390	oxidoreductase 2F 20transition 20metal 20ion 20binding 20protein 2C 20putative 2C 20expressed
Blast		6	17576997	17578925	LOC_Os06g30420	PPR 20repeat 20domain 20containing 20protein 2C 20putative 2C 20expressed
Blast		6	17584536	17586350	LOC_Os06g30430	disease 20resistance 20protein 20RPM1 2C 20putative 2C 20expressed
Blast		6	17586899	17590682	LOC_Os06g30440	OsGH3.7 20- 20Probable 20indole-3-acetic 20acid-amido 20synthetase 2C 20expressed
Blast		6	17597786	17609675	LOC_Os06g30460	2-oxo 20acid 20dehydrogenases 20acyltransferase 20domain 20containing 20protein 2C 20expressed
Blast	14799543	7	14753753	14759375	LOC_Os07g25710	myb-like 20DNA-binding 20domain 20containing 20protein 2C 20expressed
Blast		7	14799793	14805288	LOC_Os07g25760	transposon 20protein 2C 20putative 2C 20unclassified 2C 20expressed
Blast		7	14820650	14822248	LOC_Os07g25800	OsFBDUF37 20- 20F-box 20and 20DUF 20domain 20containing 20protein 2C 20expressed
Blast		7	14824052	14825735	LOC_Os07g25810	retrotransposon 20protein 2C 20putative 2C 20unclassified 2C 20expressed
Blast		7	14836740	14840465	LOC_Os07g25840	retrotransposon 20protein 2C 20putative 2C 20unclassified 2C 20expressed
Blast		7	14845094	14846994	LOC_Os07g25850	retrotransposon 20protein 2C 20putative 2C 20unclassified
Blast	15508607	8	15476556	15483069	LOC_Os08g25430	cysteine-rich 20receptor-like 20protein 20kinase 2035 20precursor 2C 20putative 2C 20expressed
Blast		8	15494238	15501850	LOC_Os08g25460	transcription 20initiation 20factor 2C 20putative 2C 20expressed
Blast		8	15510426	15512115	LOC_Os08g25490	berberine 20and 20berberine 20like 20domain 20containing 20protein 2C 20expressed
Blast		8	15516921	15517433	LOC_Os08g25500	transposon 20protein 2C 20putative 2C 20CACTA 2C 20En 2FSpm 20sub-class
Blast		8	15521981	15523902	LOC_Os08g25510	retrotransposon 20protein 2C 20putative 2C 20unclassified 2C 20expressed
Blast		8	15529354	15530787	LOC_Os08g25530	retrotransposon 20protein 2C 20putative 2C 20unclassified 2C 20expressed
Blast		8	15533417	15534865	LOC_Os08g25540	retrotransposon 20protein 2C 20putative 2C 20unclassified 2C 20expressed
Blast		8	15538515	15539288	LOC_Os08g25550	retrotransposon 20protein 2C 20putative 2C 20unclassified 2C 20expressed
Blast		8	15540167	15542196	LOC_Os08g25560	retrotransposon 20protein 2C 20putative 2C 20unclassified 2C 20expressed
Blast		8	15554139	15559152	LOC_Os08g25570	histone 20deacetylase 2C 20putative 2C 20expressed
Blast	7262086	9	7218962	7220515	LOC_Os09g12590	transporter 20family 20protein 2C 20putative 2C 20expressed
Blast		9	7222175	7225657	LOC_Os09g12600	phosphate 2Fphosphate 20translocator 2C 20putative 2C 20expressed
Blast		9	7231650	7232571	LOC_Os09g12620	GPI-anchored 20protein 2C 20putative 2C 20expressed
Blast		9	7240238	7245003	LOC_Os09g12650	pyrophosphate--fructose 206-phosphate 201-phosphotransferase 20subunit 20alpha 2C 20putative 2C 20expressed
BLB	21961294	1	21917966	21921710	LOC_Os01g38990	mitochondrial 20carrier 20protein 2C 20putative 2C 20expressed
BLB		1	21922009	21927946	LOC_Os01g39000	ZmGR2c 2C 20putative 2C 20expressed
BLB		1	21933264	21936072	LOC_Os01g39010	50S 20ribosomal 20protein 2C 20putative 2C 20expressed
BLB		1	21938865	21941839	LOC_Os01g39020	HSF-type 20DNA-binding 20domain 20containing 20protein 2C 20expressed
BLB		1	21942244	21942708	LOC_Os01g39030	expressed 20protein
BLB		1	21944097	21945426	LOC_Os01g39040	DUF260 20domain 20containing 20protein 2C 20putative 2C 20expressed
BLB		1	21949940	21956491	LOC_Os01g39050	retrotransposon 20protein 2C 20putative 2C 20unclassified 2C 20expressed
BLB		1	21955893	21963353	LOC_Os01g39060	expressed 20protein
BLB		1	21965383	21966047	LOC_Os01g39070	DUF260 20domain 20containing 20protein 2C 20putative 2C 20expressed
BLB		1	21967984	21968571	LOC_Os01g39080	expressed 20protein
BLB		1	21971220	21971465	LOC_Os01g39090	hypothetical 20protein
BLB		1	21973687	21980482	LOC_Os01g39100	zinc 20finger 20C-x8-C-x5-C-x3-H 20type 20family 20protein 2C 20expressed
BLB		1	21992872	21997045	LOC_Os01g39110	ZOS1-10 20- 20C2H2 20zinc 20finger 20protein 2C 20expressed
BLB		1	22004910	22005367	LOC_Os01g39120	RING 20zinc 20finger 20ankyrin 20protein 2C 20putative 2C 20expressed
BLB	7022436	1	6979613	6985778	LOC_Os01g12670	expressed 20protein
BLB		1	6987901	6994006	LOC_Os01g12680	C4-dicarboxylate 20transporter 2Fmalic 20acid 20transport 20protein 2C 20expressed
BLB		1	7009033	7010505	LOC_Os01g12690	plant-specific 20domain 20TIGR01568 20family 20protein 2C 20expressed
BLB		1	7015131	7018379	LOC_Os01g12700	MYB 20family 20transcription 20factor 2C 20putative
BLB		1	7024297	7030610	LOC_Os01g12710	oxidoreductase 2C 20short 20chain 20dehydrogenase 2Freductase 20family 20domain 20containing 20protein 2C 20expressed
BLB		1	7038103	7042925	LOC_Os01g12720	protein 20kinase 20domain 20containing 20protein 2C 20expressed
BLB		1	7043932	7047559	LOC_Os01g12730	ras-related 20protein 2C 20putative 2C 20expressed
BLB		1	7048273	7050877	LOC_Os01g12740	cytochrome 20P450 2C 20putative 2C 20expressed
BLB		1	7053100	7056375	LOC_Os01g12750	cytochrome 20P450 2C 20putative 2C 20expressed
BLB		1	7061344	7065249	LOC_Os01g12760	cytochrome 20P450 2C 20putative 2C 20expressed
BLB		1	7071481	7073789	LOC_Os01g12770	cytochrome 20P450 2C 20putative 2C 20expressed
BLB	41356309	1	41343327	41344284	LOC_Os01g71330	expressed 20protein
BLB		1	41346574	41348411	LOC_Os01g71340	glycosyl 20hydrolases 20family 2017 2C 20putative 2C 20expressed
BLB		1	41349731	41351148	LOC_Os01g71350	glycosyl 20hydrolases 20family 2017 2C 20putative 2C 20expressed
BLB		1	41351155	41352438	LOC_Os01g71360	expressed 20protein
BLB		1	41362904	41363854	LOC_Os01g71370	retrotransposon 20protein 2C 20putative 2C 20unclassified 2C 20expressed
BLB		1	41365160	41366570	LOC_Os01g71380	glycosyl 20hydrolases 20family 2017 2C 20putative 2C 20expressed
BLB		1	41367744	41369024	LOC_Os01g71390	retrotransposon 20protein 2C 20putative 2C 20unclassified 2C 20expressed
BLB		1	41370715	41371949	LOC_Os01g71400	glycosyl 20hydrolases 20family 2017 2C 20putative 2C 20expressed
BLB		1	41375172	41376297	LOC_Os01g71410	glycosyl 20hydrolases 20family 2017 2C 20putative 2C 20expressed
BLB		1	41384286	41386417	LOC_Os01g71420	Ser 2FThr 20protein 20phosphatase 20family 20protein 2C 20putative 2C 20expressed
BLB		1	41388935	41390074	LOC_Os01g71430	OsFBDUF9 20- 20F-box 20and 20DUF 20domain 20containing 20protein 2C 20expressed
BLB		1	41390945	41392099	LOC_Os01g71440	OsFBDUF10 20- 20F-box 20and 20DUF 20domain 20containing 20protein 2C 20expressed
BLB		1	41393464	41394297	LOC_Os01g71450	OsFBX33 20- 20F-box 20domain 20containing 20protein 2C 20expressed
BLB		1	41394725	41396203	LOC_Os01g71460	OsFBDUF11 20- 20F-box 20and 20DUF 20domain 20containing 20protein 2C 20expressed
BLB		1	41397748	41401593	LOC_Os01g71474	glycosyl 20hydrolases 20family 2017 2C 20putative 2C 20expressed
BLB		1	41403470	41404404	LOC_Os01g71490	expressed 20protein
BLB	2932378	2	2887328	2892037	LOC_Os02g05850	transposon 20protein 2C 20putative 2C 20unclassified 2C 20expressed
BLB		2	2893008	2895240	LOC_Os02g05860	retrotransposon 20protein 2C 20putative 2C 20unclassified 2C 20expressed
BLB		2	2898892	2903751	LOC_Os02g05870	expressed 20protein
BLB		2	2904357	2919109	LOC_Os02g05880	RNA 20polymerase 20Rpb1 2C 20domain 202 20family 20protein 2C 20expressed
BLB		2	2922354	2925073	LOC_Os02g05890	EMB1303 2C 20putative 2C 20expressed
BLB		2	2928922	2932227	LOC_Os02g05900	ternary 20complex 20factor 20MIP1 2C 20putative 2C 20expressed
BLB		2	2933894	2937379	LOC_Os02g05910	phytosulfokine 20receptor 20precursor 2C 20putative 2C 20expressed
BLB		2	2938046	2941648	LOC_Os02g05920	phytosulfokine 20receptor 20precursor 2C 20putative 2C 20expressed
BLB		2	2945293	2949306	LOC_Os02g05930	phytosulfokine 20receptor 20precursor 2C 20putative 2C 20expressed
BLB		2	2952131	2955766	LOC_Os02g05940	phytosulfokine 20receptor 20precursor 2C 20putative 2C 20expressed
BLB		2	2958769	2962177	LOC_Os02g05950	phytosulfokine 20receptor 20precursor 2C 20putative 2C 20expressed
BLB		2	2965240	2968658	LOC_Os02g05960	phytosulfokine 20receptor 20precursor 2C 20putative 2C 20expressed
BLB		2	2971987	2975382	LOC_Os02g05970	phytosulfokine 20receptor 20precursor 2C 20putative 2C 20expressed
BLB		2	2978855	2982402	LOC_Os02g05980	phytosulfokine 20receptor 20precursor 2C 20putative 2C 20expressed
BLB	6587603	2	6541264	6543574	LOC_Os02g12510	expressed 20protein
BLB		2	6548906	6549253	LOC_Os02g12520	lipase 20class 203 2C 20putative 2C 20expressed
BLB		2	6553794	6554309	LOC_Os02g12530	cytochrome 20P450 2071D6 2C 20putative 2C 20expressed
BLB		2	6556026	6558023	LOC_Os02g12540	cytochrome 20P450 2C 20putative 2C 20expressed
BLB		2	6559488	6562188	LOC_Os02g12550	cytochrome 20P450 2C 20putative 2C 20expressed
BLB		2	6566133	6566588	LOC_Os02g12560	expressed 20protein
BLB		2	6568146	6572535	LOC_Os02g12570	pre-mRNA 20cleavage 20complex 20II 20protein 20Clp1 2C 20putative 2C 20expressed
BLB		2	6572759	6577608	LOC_Os02g12580	OsPP2Ac-3 20- 20Phosphatase 202A 20isoform 203 20belonging 20to 20family 201 2C 20expressed
BLB		2	6578959	6579539	LOC_Os02g12590	hypothetical 20protein
BLB		2	6582328	6588245	LOC_Os02g12600	NOL1 2FNOP2 2Fsun 20family 20protein 2C 20putative 2C 20expressed
BLB		2	6587089	6588245	LOC_Os02g12610	hsp20 2Falpha 20crystallin 20family 20protein 2C 20putative 2C 20expressed
BLB		2	6588391	6590160	LOC_Os02g12620	retrotransposon 20protein 2C 20putative 2C 20unclassified 2C 20expressed
BLB		2	6591946	6594769	LOC_Os02g12630	retrotransposon 20protein 2C 20putative 2C 20Ty3-gypsy 20subclass 2C 20expressed
BLB		2	6595265	6595657	LOC_Os02g12640	expressed 20protein
BLB		2	6599222	6606542	LOC_Os02g12650	puromycin-sensitive 20aminopeptidase 2C 20putative 2C 20expressed
BLB		2	6608061	6611040	LOC_Os02g12654	expressed 20protein
BLB		2	6609371	6614191	LOC_Os02g12660	protein 20kinase 20domain 20containing 20protein 2C 20putative 2C 20expressed
BLB		2	6616308	6623374	LOC_Os02g12670	protein 20kinase 20family 20protein 2C 20putative 2C 20expressed
BLB		2	6628383	6630103	LOC_Os02g12680	cytochrome 20P450 2C 20putative 2C 20expressed
BLB	14543058	5	14493964	14494338	LOC_Os05g25030	expressed 20protein
BLB		5	14495645	14497119	LOC_Os05g25050	expressed 20protein
BLB		5	14498742	14506826	LOC_Os05g25060	PPR 20repeat 20domain 20containing 20protein 2C 20putative 2C 20expressed
BLB		5	14510333	14514238	LOC_Os05g25070	expressed 20protein
BLB		5	14517766	14520391	LOC_Os05g25075	retrotransposon 20protein 2C 20putative 2C 20unclassified 2C 20expressed
BLB		5	14520991	14524257	LOC_Os05g25080	transposon 20protein 2C 20putative 2C 20unclassified 2C 20expressed
BLB		5	14524172	14525233	LOC_Os05g25090	expressed 20protein
BLB		5	14535326	14543269	LOC_Os05g25100	retrotransposon 20protein 2C 20putative 2C 20Ty3-gypsy 20subclass 2C 20expressed
BLB		5	14544667	14548869	LOC_Os05g25110	retrotransposon 20protein 2C 20putative 2C 20unclassified
BLB		5	14554424	14554789	LOC_Os05g25120	conserved 20hypothetical 20protein
BLB		5	14561635	14563713	LOC_Os05g25130	retrotransposon 2C 20putative 2C 20centromere-specific 2C 20expressed
BLB		5	14567488	14572021	LOC_Os05g25140	retrotransposon 20protein 2C 20putative 2C 20unclassified 2C 20expressed
BLB		5	14572927	14574360	LOC_Os05g25150	transferase 20family 20protein 2C 20putative 2C 20expressed
BLB		5	14577455	14579991	LOC_Os05g25160	transposon 20protein 2C 20putative 2C 20CACTA 2C 20En 2FSpm 20sub-class 2C 20expressed
BLB		5	14581698	14585395	LOC_Os05g25170	transposon 20protein 2C 20putative 2C 20CACTA 2C 20En 2FSpm 20sub-class 2C 20expressed
BLB		5	14587893	14593800	LOC_Os05g25180	zinc 20finger 2C 20C3HC4 20type 20family 20protein 2C 20expressed
BLB	21089445	5	21047950	21048300	LOC_Os05g35420	expressed 20protein
BLB		5	21048355	21049166	LOC_Os05g35430	expressed 20protein
BLB		5	21049784	21054702	LOC_Os05g35440	serine 20hydroxymethyltransferase 2C 20mitochondrial 20precursor 2C 20putative 2C 20expressed
BLB		5	21055247	21056954	LOC_Os05g35444	expressed 20protein
BLB		5	21063081	21063323	LOC_Os05g35450	hypothetical 20protein
BLB		5	21065431	21068427	LOC_Os05g35460	patellin 20protein 2C 20putative 2C 20expressed
BLB		5	21078433	21079880	LOC_Os05g35470	dienelactone 20hydrolase 20family 20protein 2C 20expressed
BLB		5	21080988	21084058	LOC_Os05g35480	anthranilate 20phosphoribosyltransferase 2C 20putative 2C 20expressed
BLB		5	21091098	21091460	LOC_Os05g35490	hypothetical 20protein
BLB		5	21099294	21100588	LOC_Os05g35500	MYB 20family 20transcription 20factor 2C 20putative 2C 20expressed
BLB		5	21103366	21106269	LOC_Os05g35510	expressed 20protein
BLB		5	21112585	21117398	LOC_Os05g35520	deoxynucleoside 20kinase 20family 2C 20putative 2C 20expressed
BLB		5	21120817	21127235	LOC_Os05g35530	expressed 20protein
BLB		5	21126019	21129645	LOC_Os05g35540	GTPase 20of 20unknown 20function 20domain 20containing 20protein 2C 20putative 2C 20expressed
BLB		5	21129892	21130188	LOC_Os05g35550	hypothetical 20protein
BLB		5	21131825	21132457	LOC_Os05g35560	expressed 20protein
BLB		5	21135238	21138615	LOC_Os05g35570	DUF803 20domain 20containing 2C 20putative 2C 20expressed
BLB	2752772	6	2706062	2709710	LOC_Os06g05910	methyltransferase 20domain 20containing 20protein 2C 20expressed
BLB		6	2710262	2712458	LOC_Os06g05920	Rf1 2C 20mitochondrial 20precursor 2C 20putative 2C 20expressed
BLB		6	2714450	2715133	LOC_Os06g05930	expressed 20protein
BLB		6	2717865	2721617	LOC_Os06g05940	DTA2 2C 20putative 2C 20expressed
BLB		6	2724123	2726538	LOC_Os06g05950	expressed 20protein
BLB		6	2732800	2733105	LOC_Os06g05960	expressed 20protein
BLB		6	2738395	2740452	LOC_Os06g05970	DUF581 20domain 20containing 20protein 2C 20expressed
BLB		6	2743656	2749242	LOC_Os06g05980	transporter 20family 20protein 2C 20putative 2C 20expressed
BLB		6	2749783	2754799	LOC_Os06g05990	zinc 20finger 20family 20protein 2C 20putative 2C 20expressed
BLB		6	2759258	2762127	LOC_Os06g06000	expressed 20protein
BLB		6	2766128	2770429	LOC_Os06g06014	expressed 20protein
BLB		6	2771069	2774076	LOC_Os06g06030	peptidase 2C 20T1 20family 2C 20putative 2C 20expressed
BLB		6	2774437	2779879	LOC_Os06g06040	expressed 20protein
BLB		6	2780715	2785271	LOC_Os06g06050	OsFBL27 20- 20F-box 20domain 20and 20LRR 20containing 20protein 2C 20expressed
BLB		6	2786774	2790140	LOC_Os06g06060	retrotransposon 20protein 2C 20putative 2C 20unclassified 2C 20expressed
BLB		6	2791042	2793656	LOC_Os06g06070	retrotransposon 20protein 2C 20putative 2C 20unclassified 2C 20expressed
BLB	26722689	6	26676853	26677195	LOC_Os06g44220	OsRCI2-9 20- 20Putative 20low 20temperature 20and 20salt 20responsive 20protein 2C 20expressed
BLB		6	26680140	26690056	LOC_Os06g44230	DNA-directed 20RNA 20polymerase 203A 2C 20chloroplast 20precursor 2C 20putative 2C 20expressed
BLB		6	26690714	26692639	LOC_Os06g44240	gp176 2C 20putative 2C 20expressed
BLB		6	26693487	26696433	LOC_Os06g44250	haemolysin-III 2C 20putative 2C 20expressed
BLB		6	26698962	26700042	LOC_Os06g44260	synthase 2C 20putative 2C 20expressed
BLB		6	26708003	26709889	LOC_Os06g44270	synthase 2C 20putative 2C 20expressed
BLB		6	26711491	26714306	LOC_Os06g44275	expressed 20protein
BLB		6	26714866	26717570	LOC_Os06g44280	expressed 20protein
BLB		6	26728119	26731899	LOC_Os06g44290	retrotransposon 20protein 2C 20putative 2C 20Ty1-copia 20subclass 2C 20expressed
BLB		6	26736603	26744116	LOC_Os06g44300	WAX2 2C 20putative 2C 20expressed
BLB		6	26752551	26755222	LOC_Os06g44310	tetraspanin 20family 20protein 2C 20putative 2C 20expressed
BLB		6	26756214	26757596	LOC_Os06g44320	expressed 20protein
BLB		6	26766493	26767895	LOC_Os06g44330	expressed 20protein
BLB		6	26771140	26773240	LOC_Os06g44340	retrotransposon 20protein 2C 20putative 2C 20unclassified
BLB	2678149	6	2631869	2635262	LOC_Os06g05790	transferase 20family 20domain 20containing 20protein 2C 20expressed
BLB		6	2635898	2641379	LOC_Os06g05800	RNA 20recognition 20motif 20containing 20protein 2C 20putative 2C 20expressed
BLB		6	2642290	2645274	LOC_Os06g05804	trafficking 20protein 20particle 20complex 20subunit 204 2C 20putative 2C 20expressed
BLB		6	2646015	2646577	LOC_Os06g05810	transposon 20protein 2C 20putative 2C 20unclassified
BLB		6	2652069	2663464	LOC_Os06g05820	OsLonP2 20- 20Putative 20Lon 20protease 20homologue 2C 20expressed
BLB		6	2660850	2663464	LOC_Os06g05830	protein 20kinase 20domain 20containing 20protein 2C 20expressed
BLB		6	2666545	2669846	LOC_Os06g05840	retrotransposon 20protein 2C 20putative 2C 20unclassified 2C 20expressed
BLB		6	2670475	2676591	LOC_Os06g05850	retrotransposon 20protein 2C 20putative 2C 20unclassified 2C 20expressed
BLB		6	2678430	2688554	LOC_Os06g05870	dual 20specificity 20protein 20phosphatase 2C 20putative 2C 20expressed
BLB		6	2678974	2683781	LOC_Os06g05860	6-phosphofructokinase 2C 20putative 2C 20expressed
BLB		6	2690213	2693052	LOC_Os06g05880	profilin 20domain 20containing 20protein 2C 20expressed
BLB		6	2695460	2699503	LOC_Os06g05890	B-box 20zinc 20finger 20family 20protein 2C 20putative 2C 20expressed
BLB		6	2699910	2705117	LOC_Os06g05900	methyltransferase 2C 20putative 2C 20expressed
BLB		6	2706062	2709710	LOC_Os06g05910	methyltransferase 20domain 20containing 20protein 2C 20expressed
BLB		6	2710262	2712458	LOC_Os06g05920	Rf1 2C 20mitochondrial 20precursor 2C 20putative 2C 20expressed
BLB		6	2714450	2715133	LOC_Os06g05930	expressed 20protein
BLB		6	2717865	2721617	LOC_Os06g05940	DTA2 2C 20putative 2C 20expressed
BLB		6	2724123	2726538	LOC_Os06g05950	expressed 20protein
BLB	26386279	8	26342315	26344539	LOC_Os08g41730	peptidase 2C 20T1 20family 2C 20putative 2C 20expressed
BLB		8	26344870	26347223	LOC_Os08g41740	cystathionin 20beta 20synthase 20protein 2C 20putative 2C 20expressed
BLB		8	26351181	26352296	LOC_Os08g41750	OsFBX303 20- 20F-box 20domain 20containing 20protein 2C 20expressed
BLB		8	26355928	26357323	LOC_Os08g41760	OsFBX304 20- 20F-box 20domain 20containing 20protein 2C 20expressed
BLB		8	26366943	26368621	LOC_Os08g41770	expressed 20protein
BLB		8	26379418	26384641	LOC_Os08g41780	triacylglycerol 20lipase 20precursor 2C 20putative 2C 20expressed
BLB		8	26389731	26395289	LOC_Os08g41790	phosphoribulokinase 2FUridine 20kinase 20family 20protein 2C 20expressed
BLB		8	26398324	26401102	LOC_Os08g41800	regulatory 20protein 2C 20putative 2C 20expressed
BLB		8	26406229	26408402	LOC_Os08g41810	ribosomal 20protein 20L22 2C 20putative 2C 20expressed
BLB		8	26413741	26416016	LOC_Os08g41820	exo70 20exocyst 20complex 20subunit 20domain 20containing 20protein 2C 20expressed
BLB		8	26417743	26422698	LOC_Os08g41830	sulfite 20oxidase 2C 20putative 2C 20expressed
BLB		8	26422216	26424002	LOC_Os08g41840	expressed 20protein
BLB		8	26430703	26433051	LOC_Os08g41850	expressed 20protein
BLB		8	26434675	26435130	LOC_Os08g41860	expressed 20protein
BLB		8	26436147	26437332	LOC_Os08g41870	hypothetical 20protein
BLB	18447467	11	18400402	18402828	LOC_Os11g31490	retrotransposon 20protein 2C 20putative 2C 20unclassified 2C 20expressed
BLB		11	18409735	18416541	LOC_Os11g31500	ATP 20binding 20protein 2C 20putative 2C 20expressed
BLB		11	18417045	18418274	LOC_Os11g31510	transposon 20protein 2C 20putative 2C 20Pong 20sub-class 2C 20expressed
BLB		11	18419023	18420506	LOC_Os11g31520	transposon 20protein 2C 20putative 2C 20Pong 20sub-class 2C 20expressed
BLB		11	18426219	18428193	LOC_Os11g31530	BRASSINOSTEROID 20INSENSITIVE 201-associated 20receptor 20kinase 201 20precursor 2C 20putative 2C 20expressed
BLB		11	18430460	18432558	LOC_Os11g31540	BRASSINOSTEROID 20INSENSITIVE 201-associated 20receptor 20kinase 201 20precursor 2C 20putative 2C 20expressed
BLB		11	18435551	18438196	LOC_Os11g31550	BRASSINOSTEROID 20INSENSITIVE 201-associated 20receptor 20kinase 201 20precursor 2C 20putative 2C 20expressed
BLB		11	18443561	18445650	LOC_Os11g31560	BRASSINOSTEROID 20INSENSITIVE 201-associated 20receptor 20kinase 201 20precursor 2C 20putative 2C 20expressed
BLB		11	18448293	18451911	LOC_Os11g31570	expressed 20protein
BLB		11	18464220	18465647	LOC_Os11g31590	armadillo 2C 20putative 2C 20expressed
BLB		11	18469805	18470468	LOC_Os11g31600	hypothetical 20protein
BLB		11	18473932	18474291	LOC_Os11g31610	expressed 20protein
BLB		11	18485308	18490913	LOC_Os11g31620	OsFBL55 20- 20F-box 20domain 20and 20LRR 20containing 20protein 2C 20expressed
BLB		11	18495868	18497878	LOC_Os11g31630	expressed 20protein
BLB	22509791	11	22459800	22464681	LOC_Os11g37890	NAD 20dependent 20epimerase 2Fdehydratase 20family 20protein 2C 20putative 2C 20expressed
BLB		11	22468253	22471487	LOC_Os11g37900	3-ketoacyl-CoA 20synthase 2C 20putative 2C 20expressed
BLB		11	22489163	22490613	LOC_Os11g37910	expressed 20protein
BLB		11	22491418	22493083	LOC_Os11g37920	DJ-1 20family 20protein 2C 20putative 2C 20expressed
BLB		11	22495066	22495548	LOC_Os11g37930	WIP1 20- 20Wound-induced 20protein 20precursor 2C 20expressed
BLB		11	22498498	22500491	LOC_Os11g37940	WIP2 20- 20Wound-induced 20protein 20precursor 2C 20expressed
BLB		11	22500532	22501194	LOC_Os11g37944	expressed 20protein
BLB		11	22502007	22503109	LOC_Os11g37950	WIP3 20- 20Wound-induced 20protein 20precursor 2C 20expressed
BLB		11	22505993	22507419	LOC_Os11g37960	WIP4 20- 20Wound-induced 20protein 20precursor 2C 20expressed
BLB		11	22511506	22512404	LOC_Os11g37970	WIP5 20- 20Wound-induced 20protein 20precursor 2C 20expressed
BLB		11	22514187	22518111	LOC_Os11g37980	GAUT2 2FLGT2 2C 20putative 2C 20expressed
BLB		11	22523576	22529593	LOC_Os11g37990	chloroplastic 20group 20IIA 20intron 20splicing 20facilitator 20CRS1 2C 20chloroplast 20precursor 2C 20putative 2C 20expressed
BLB		11	22533853	22540098	LOC_Os11g38000	NB-ARC 20domain 20containing 20protein 2C 20expressed
BLB		11	22550213	22554890	LOC_Os11g38010	targeting 20protein 20for 20Xklp2 2C 20putative 2C 20expressed
BLB		11	22555514	22561050	LOC_Os11g38020	GTPase 20of 20unknown 20function 20domain 20containing 20protein 2C 20putative 2C 20expressed
BLB	21114840	12	21072407	21075108	LOC_Os12g34710	transposon 20protein 2C 20putative 2C 20CACTA 2C 20En 2FSpm 20sub-class 2C 20expressed
BLB		12	21082889	21084978	LOC_Os12g34720	expressed 20protein
BLB		12	21087843	21090433	LOC_Os12g34730	retrotransposon 20protein 2C 20putative 2C 20Ty3-gypsy 20subclass 2C 20expressed
BLB		12	21091591	21097259	LOC_Os12g34740	retrotransposon 20protein 2C 20putative 2C 20Ty3-gypsy 20subclass 2C 20expressed
BLB		12	21098279	21098524	LOC_Os12g34750	hypothetical 20protein
BLB		12	21100993	21103781	LOC_Os12g34760	retrotransposon 20protein 2C 20putative 2C 20unclassified
BLB		12	21105820	21109821	LOC_Os12g34770	retrotransposon 20protein 2C 20putative 2C 20Ty1-copia 20subclass 2C 20expressed
BLB		12	21112445	21112976	LOC_Os12g34780	expressed 20protein
BLB		12	21122919	21123459	LOC_Os12g34790	retrotransposon 20protein 2C 20putative 2C 20Ty3-gypsy 20subclass
BLB		12	21136206	21138179	LOC_Os12g34796	expressed 20protein
BLB		12	21139036	21141043	LOC_Os12g34802	expressed 20protein
*Candidate genes highlighted in yellow posses superior haplotype
